# Supplementary material for: Do advance directive attitudes and perceived susceptibility and end-of-life life-sustaining treatment preferences between patients with heart failure and cancer differ?
Source: PLoS One. 2020 Sep 8;15(9):e0238567. doi: 10.1371/journal.pone.0238567 (PMC7478644; doi:10.1371/journal.pone.0238567)
Supplement: S1 Dataset — (ZIP) [file pone.0238567.s001.zip]

Archive with 1 entries (1 files):
- S1_Dataset_HFvsCancer_F2/DATA_HFvsCancer_2020_08_28.csv
