# Supplementary material for: Do advance directive attitudes and perceived susceptibility and end-of-life life-sustaining treatment preferences between patients with heart failure and cancer differ?
Source: PLoS One. 2020 Sep 8;15(9):e0238567. doi: 10.1371/journal.pone.0238567 (PMC7478644; doi:10.1371/journal.pone.0238567)
Supplement: S1 Dataset — (ZIP) [file pone.0238567.s001.zip › S1_Dataset_HFvsCancer_F2/DATA_HFvsCancer_2020_08_28.csv]

Group	Age	Sex	Married	Occupation	Caregiver	Education	HF_dur_mo	SHFM_EF	NYHA	etiology_Ischemic	SHFM_Med_ACEI	SHFM_MedARB	SHFM_Med_BetaBlocker	SHFM_Med_LoopDiuretics	CA_dur	ca_origin	AD_aware	ADAS_total	ACP_Suscept_total	KAD_CPR	KAD_Ventilation	KAD_HD	KAD_hospice
1	51	1	1	1	1	2	9	34	2	1	0	0	1	0	NA	NA	1	62	9	0	0	0	0
1	80	0	1	0	1	2	6	32	3	1	1	0	1	1	NA	NA	0	36	14	0	0	0	0
1	72	1	1	0	1	1	106	27	3	1	1	0	1	1	NA	NA	0	40	28	0	0	0	0
1	70	1	1	0	1	2	13	23	2	1	0	0	1	1	NA	NA	0	40	15	0	0	0	0
1	62	1	1	1	1	2	12	29	1	1	1	0	1	1	NA	NA	0	50	26	1	1	1	1
1	58	1	1	0	1	1	104	34	2	1	0	0	1	0	NA	NA	0	39	27	1	0	0	1
1	70	1	1	0	1	2	7	32	2	0	1	0	1	0	NA	NA	0	35	21	1	1	0	0
1	76	1	1	0	1	1	111	33	2	1	0	0	1	1	NA	NA	1	44	23	1	1	1	1
1	81	0	0	0	1	1	53	41	2	0	1	1	0	1	NA	NA	0	34	26	0	0	0	0
1	76	1	1	0	1	2	7	23	2	0	1	0	1	0	NA	NA	0	58	30	1	0	1	1
1	75	0	0	0	1	1	9	29	2	0	1	0	1	1	NA	NA	0	39	20	1	0	0	1
1	66	1	1	1	1	2	91	47	1	1	1	0	1	0	NA	NA	1	44	30	1	1	1	1
1	77	0	1	0	1	2	8	33	3	0	0	0	1	1	NA	NA	0	38	20	0	0	0	0
1	68	0	1	0	1	1	110	42	1	0	1	0	0	0	NA	NA	0	64	23	0	0	0	1
1	56	1	1	1	1	2	8	34	2	1	1	0	1	0	NA	NA	0	48	17	1	0	0	1
1	74	1	1	0	1	1	115	44	1	0	0	0	1	0	NA	NA	0	46	29	1	0	1	1
1	76	1	1	0	0	1	29	67	3	1	1	1	0	1	NA	NA	0	64	16	1	1	1	1
1	56	1	1	1	0	2	201	37	2	0	1	0	1	1	NA	NA	1	42	21	0	0	0	1
1	57	0	0	0	0	1	27	22	2	0	1	0	1	0	NA	NA	0	47	24	0	0	0	1
1	49	1	1	1	0	1	130	37	1	1	1	0	1	0	NA	NA	0	43	30	0	0	1	1
1	87	1	1	0	0	1	298	28	2	1	0	1	1	1	NA	NA	0	46	18	0	0	0	1
1	59	0	0	0	0	1	31	46	1	0	1	0	1	0	NA	NA	0	45	25	0	0	0	0
1	49	1	1	0	0	2	102	58	2	0	1	1	1	1	NA	NA	0	48	35	0	0	0	0
1	65	0	1	0	0	2	6	45	2	1	0	1	0	1	NA	NA	0	44	31	1	1	0	1
1	53	1	0	0	1	2	10	24	3	1	0	0	1	1	NA	NA	0	51	7	0	0	0	1
1	85	0	1	0	1	2	57	42	2	1	0	1	1	0	NA	NA	0	45	30	1	1	0	1
1	68	1	1	1	1	1	73	43	2	1	1	0	1	0	NA	NA	0	48	22	0	0	0	1
1	55	0	1	1	1	2	41	44	2	0	1	0	1	0	NA	NA	0	42	23	0	0	0	0
1	78	1	1	0	0	2	7	27	3	1	0	1	1	1	NA	NA	0	49	10	1	1	1	1
1	83	0	0	0	1	1	186	40	3	1	0	1	1	1	NA	NA	0	44	35	1	1	1	1
1	52	1	0	1	1	2	11	44	2	1	1	0	1	0	NA	NA	1	60	23	0	0	0	1
1	54	1	1	1	1	2	73	41	1	1	1	0	1	0	NA	NA	0	53	8	1	1	1	1
1	48	1	0	0	0	2	68	22	2	0	0	1	1	0	NA	NA	0	48	32	0	0	0	1
1	82	1	1	0	0	2	57	39	2	1	1	0	1	0	NA	NA	0	56	5	0	0	0	1
1	51	1	1	1	1	2	10	32	2	1	0	1	1	1	NA	NA	1	47	35	0	0	0	1
1	37	1	0	0	1	1	9	42	3	0	0	1	1	0	NA	NA	0	46	29	0	0	0	0
2	63	1	1	0	0	2	NA	NA	NA	NA	NA	NA	NA	0	4	3	1	38	35	0	0	1	1
2	63	1	0	0	0	1	NA	NA	NA	NA	NA	NA	NA	0	3	2	0	44	29	0	0	0	0
2	81	0	1	1	1	1	NA	NA	NA	NA	NA	NA	NA	0	3	5	0	47	31	0	0	0	1
2	61	0	0	0	0	1	NA	NA	NA	NA	NA	NA	NA	0	3	2	0	50	33	0	0	0	1
2	76	1	1	0	1	1	NA	NA	NA	NA	NA	NA	NA	0	2	2	1	52	35	1	1	1	1
2	56	0	1	1	1	2	NA	NA	NA	NA	NA	NA	NA	0	3	2	0	54	30	0	0	0	1
2	56	0	1	0	1	2	NA	NA	NA	NA	NA	NA	NA	0	3	5	0	49	29	0	0	0	1
2	54	0	1	0	0	2	NA	NA	NA	NA	NA	NA	NA	0	3	7	0	45	23	0	0	1	1
2	78	0	0	0	1	1	NA	NA	NA	NA	NA	NA	NA	0	2	2	0	51	22	0	0	0	0
2	57	0	0	1	1	1	NA	NA	NA	NA	NA	NA	NA	0	3	2	0	38	33	0	0	0	1
2	62	0	1	0	1	1	NA	NA	NA	NA	NA	NA	NA	0	2	5	1	55	35	0	0	0	1
2	70	0	1	0	0	1	NA	NA	NA	NA	NA	NA	NA	0	4	7	0	56	31	0	0	0	1
2	51	0	1	1	0	2	NA	NA	NA	NA	NA	NA	NA	0	4	2	0	50	26	0	0	0	1
2	54	0	1	0	1	2	NA	NA	NA	NA	NA	NA	NA	0	2	5	0	48	35	0	0	0	1
2	66	1	1	0	1	1	NA	NA	NA	NA	NA	NA	NA	0	2	1	0	44	35	1	1	1	1
2	79	0	0	0	1	1	NA	NA	NA	NA	NA	NA	NA	0	2	7	0	48	24	0	0	0	1
2	52	0	1	0	1	1	NA	NA	NA	NA	NA	NA	NA	0	3	5	1	61	35	0	0	1	1
2	59	1	1	0	1	2	NA	NA	NA	NA	NA	NA	NA	0	4	3	1	55	23	0	0	0	1
2	70	0	0	0	0	1	NA	NA	NA	NA	NA	NA	NA	0	2	5	0	53	29	0	0	0	1
2	70	1	0	0	1	2	NA	NA	NA	NA	NA	NA	NA	0	3	2	1	52	28	0	0	0	1
2	45	0	1	0	1	2	NA	NA	NA	NA	NA	NA	NA	0	3	5	0	57	31	0	0	0	0
2	59	0	0	0	1	2	NA	NA	NA	NA	NA	NA	NA	0	4	5	0	55	34	0	0	0	1
2	66	0	1	0	1	1	NA	NA	NA	NA	NA	NA	NA	0	3	2	0	54	30	0	0	0	1
2	70	1	1	0	1	1	NA	NA	NA	NA	NA	NA	NA	0	2	2	1	48	30	1	0	1	1
2	45	0	1	0	1	2	NA	NA	NA	NA	NA	NA	NA	0	3	7	1	55	31	0	0	0	0
2	70	1	1	0	1	1	NA	NA	NA	NA	NA	NA	NA	0	2	2	0	45	20	0	0	0	0
2	80	0	1	1	0	1	NA	NA	NA	NA	NA	NA	NA	0	4	4	0	53	30	0	0	0	1
2	68	0	1	0	1	1	NA	NA	NA	NA	NA	NA	NA	0	4	1	0	47	17	0	0	0	1
2	68	1	1	0	1	1	NA	NA	NA	NA	NA	NA	NA	0	4	2	1	48	35	0	1	0	1
2	63	1	0	0	0	2	NA	NA	NA	NA	NA	NA	NA	0	3	7	0	39	29	0	0	0	1
2	57	0	1	1	1	2	NA	NA	NA	NA	NA	NA	NA	0	3	5	0	45	10	0	0	0	1
2	74	0	1	0	0	1	NA	NA	NA	NA	NA	NA	NA	0	3	2	0	49	29	0	0	0	0
2	55	0	1	1	1	2	NA	NA	NA	NA	NA	NA	NA	0	4	5	1	54	23	0	0	0	1
2	59	1	1	0	1	2	NA	NA	NA	NA	NA	NA	NA	0	2	3	0	48	11	1	1	1	1
2	70	1	1	0	1	2	NA	NA	NA	NA	NA	NA	NA	0	3	2	0	45	35	0	0	0	0
2	61	1	1	0	1	1	NA	NA	NA	NA	NA	NA	NA	0	4	1	0	53	29	0	0	0	0
2	89	0	0	0	0	1	NA	NA	NA	NA	NA	NA	NA	0	3	2	0	54	30	0	0	0	1
2	62	0	1	0	1	1	NA	NA	NA	NA	NA	NA	NA	0	2	7	0	57	11	0	0	0	1
2	56	0	1	1	1	2	NA	NA	NA	NA	NA	NA	NA	0	2	4	1	49	5	0	0	0	1
2	68	0	1	1	0	1	NA	NA	NA	NA	NA	NA	NA	0	4	7	1	48	35	0	0	0	1
2	82	0	0	0	1	1	NA	NA	NA	NA	NA	NA	NA	0	4	8	0	45	26	1	1	1	1
2	68	1	1	0	1	1	NA	NA	NA	NA	NA	NA	NA	0	4	8	0	44	25	1	1	1	1
2	57	1	0	0	0	2	NA	NA	NA	NA	NA	NA	NA	0	4	2	0	44	23	0	0	0	0
2	66	1	1	1	1	2	NA	NA	NA	NA	NA	NA	NA	0	2	1	1	54	35	0	0	0	1
2	81	0	0	0	1	1	NA	NA	NA	NA	NA	NA	NA	0	1	1	0	48	20	0	0	0	1
2	53	1	0	0	0	2	NA	NA	NA	NA	NA	NA	NA	0	1	3	0	46	19	0	0	0	1
2	75	1	0	0	1	2	NA	NA	NA	NA	NA	NA	NA	0	3	2	0	55	34	0	0	1	1
2	83	1	1	0	1	1	NA	NA	NA	NA	NA	NA	NA	0	4	2	0	45	15	1	1	1	1
2	74	1	1	1	1	1	NA	NA	NA	NA	NA	NA	NA	0	4	2	0	37	9	0	0	0	0
2	80	1	1	0	1	1	NA	NA	NA	NA	NA	NA	NA	0	3	2	0	45	15	0	0	0	0
2	61	1	0	0	0	1	NA	NA	NA	NA	NA	NA	NA	0	4	2	0	45	15	1	1	1	1
2	73	0	0	0	0	1	NA	NA	NA	NA	NA	NA	NA	0	3	2	0	45	15	1	1	1	1
2	86	1	1	0	1	2	NA	NA	NA	NA	NA	NA	NA	0	2	2	0	45	25	0	0	0	0
2	85	0	1	0	1	1	NA	NA	NA	NA	NA	NA	NA	0	4	2	0	45	15	0	0	0	0
2	64	0	0	0	0	1	NA	NA	NA	NA	NA	NA	NA	0	1	5	1	45	20	0	0	0	0
2	58	0	1	0	1	2	NA	NA	NA	NA	NA	NA	NA	0	4	5	0	45	15	0	0	0	0
2	73	0	0	0	0	1	NA	NA	NA	NA	NA	NA	NA	0	3	7	0	35	10	0	0	0	0
2	83	0	0	0	0	1	NA	NA	NA	NA	NA	NA	NA	0	4	2	0	35	10	0	0	0	0
2	80	0	1	0	1	1	NA	NA	NA	NA	NA	NA	NA	0	2	7	0	39	20	0	0	0	0
2	37	0	1	0	1	2	NA	NA	NA	NA	NA	NA	NA	0	3	5	1	48	30	0	0	0	1
2	52	0	1	1	1	2	NA	NA	NA	NA	NA	NA	NA	0	2	2	0	52	30	0	0	0	1
2	55	0	0	0	0	2	NA	NA	NA	NA	NA	NA	NA	0	2	2	0	43	24	0	0	0	0
2	78	1	0	0	0	1	NA	NA	NA	NA	NA	NA	NA	0	4	8	0	48	25	0	0	0	1
2	54	1	1	1	1	2	NA	NA	NA	NA	NA	NA	NA	0	4	8	1	52	35	0	1	1	1
2	78	1	0	0	0	1	NA	NA	NA	NA	NA	NA	NA	0	4	8	1	55	33	0	0	0	1
2	77	1	1	0	1	1	NA	NA	NA	NA	NA	NA	NA	0	1	2	0	46	23	0	0	0	1
2	86	0	0	0	0	1	NA	NA	NA	NA	NA	NA	NA	0	4	2	0	46	30	0	0	0	1
2	74	1	1	0	1	1	NA	NA	NA	NA	NA	NA	NA	0	4	2	1	50	26	0	0	0	1
2	76	0	0	0	1	1	NA	NA	NA	NA	NA	NA	NA	0	2	1	0	46	31	0	0	0	1
2	53	0	1	1	1	2	NA	NA	NA	NA	NA	NA	NA	0	2	5	1	49	35	0	0	0	1
2	69	0	0	0	0	1	NA	NA	NA	NA	NA	NA	NA	0	4	5	0	47	26	1	1	1	1
2	71	0	1	0	1	1	NA	NA	NA	NA	NA	NA	NA	0	2	6	0	45	28	0	0	0	1
2	82	0	0	0	1	1	NA	NA	NA	NA	NA	NA	NA	0	4	8	0	42	21	1	1	1	1
2	76	0	0	0	1	1	NA	NA	NA	NA	NA	NA	NA	0	2	1	1	48	23	0	0	0	0
2	80	0	0	0	0	1	NA	NA	NA	NA	NA	NA	NA	0	4	7	1	44	14	0	0	0	0
2	29	0	0	1	1	2	NA	NA	NA	NA	NA	NA	NA	0	2	2	1	56	35	0	0	0	1
2	66	0	1	0	1	2	NA	NA	NA	NA	NA	NA	NA	0	1	7	0	52	27	0	0	0	1
2	81	0	0	0	0	1	NA	NA	NA	NA	NA	NA	NA	0	4	7	0	32	13	0	0	0	0
2	70	1	0	0	0	1	NA	NA	NA	NA	NA	NA	NA	0	1	3	0	47	26	0	0	0	1
2	73	1	0	0	0	1	NA	NA	NA	NA	NA	NA	NA	0	4	7	0	42	26	1	1	1	1
2	74	1	1	0	1	1	NA	NA	NA	NA	NA	NA	NA	0	4	2	0	38	22	0	0	0	0
2	54	0	0	0	0	1	NA	NA	NA	NA	NA	NA	NA	0	4	7	1	32	25	1	1	1	1
2	75	0	0	0	0	1	NA	NA	NA	NA	NA	NA	NA	0	4	7	0	44	18	0	0	0	1
2	80	0	0	0	0	1	NA	NA	NA	NA	NA	NA	NA	0	4	6	0	42	17	0	0	0	0
2	79	0	0	0	1	1	NA	NA	NA	NA	NA	NA	NA	0	4	5	0	40	18	0	0	0	0
2	81	0	1	0	1	1	NA	NA	NA	NA	NA	NA	NA	0	2	2	0	46	17	0	0	0	1
2	68	1	1	1	1	2	NA	NA	NA	NA	NA	NA	NA	0	4	3	1	55	33	0	0	0	1
2	76	0	0	0	1	1	NA	NA	NA	NA	NA	NA	NA	0	4	7	0	43	23	0	0	0	0
2	75	0	0	0	1	1	NA	NA	NA	NA	NA	NA	NA	0	4	2	1	50	35	0	0	0	0
2	78	0	0	0	1	1	NA	NA	NA	NA	NA	NA	NA	0	4	2	1	45	20	1	1	0	0
2	65	0	0	1	0	1	NA	NA	NA	NA	NA	NA	NA	0	4	7	1	51	35	0	0	0	0
2	62	0	0	0	0	1	NA	NA	NA	NA	NA	NA	NA	0	4	5	1	45	31	0	0	0	0
2	67	0	0	0	0	1	NA	NA	NA	NA	NA	NA	NA	0	4	5	1	45	19	0	0	0	0
2	63	0	1	0	1	2	NA	NA	NA	NA	NA	NA	NA	0	4	2	0	61	34	0	0	0	1
2	74	0	0	0	0	1	NA	NA	NA	NA	NA	NA	NA	0	4	6	0	49	33	0	0	0	0
2	51	0	0	0	1	2	NA	NA	NA	NA	NA	NA	NA	0	4	5	1	41	26	1	1	0	1
2	73	0	1	0	1	1	NA	NA	NA	NA	NA	NA	NA	0	2	7	0	56	15	0	0	0	1
2	57	0	1	0	1	2	NA	NA	NA	NA	NA	NA	NA	0	4	6	0	38	20	1	0	0	0
2	51	0	1	1	1	2	NA	NA	NA	NA	NA	NA	NA	0	4	6	1	54	30	1	0	0	0
2	77	0	0	0	0	1	NA	NA	NA	NA	NA	NA	NA	0	4	2	1	52	15	0	0	0	1
2	76	1	0	0	0	1	NA	NA	NA	NA	NA	NA	NA	0	2	2	1	47	23	0	0	0	1
2	46	0	0	0	0	2	NA	NA	NA	NA	NA	NA	NA	0	2	5	0	48	27	0	0	1	1
2	80	0	0	0	0	1	NA	NA	NA	NA	NA	NA	NA	0	4	2	0	46	35	0	0	0	0
2	57	0	0	0	0	1	NA	NA	NA	NA	NA	NA	NA	0	4	7	0	58	35	0	0	0	1
2	66	0	0	0	1	1	NA	NA	NA	NA	NA	NA	NA	0	4	5	0	60	31	0	0	0	1
2	79	1	1	0	0	1	NA	NA	NA	NA	NA	NA	NA	0	4	4	0	45	35	0	0	0	0
2	65	1	0	0	0	2	NA	NA	NA	NA	NA	NA	NA	0	1	2	0	53	35	0	0	1	1
